# Supplementary material for: Risk factors for postherpetic neuralgia: a meta-analysis based on demographic, clinical features, and treatment characteristics
Source: Front Immunol. 2025 Oct 1;16:1667364. doi: 10.3389/fimmu.2025.1667364 (PMC12521459; doi:10.3389/fimmu.2025.1667364)
Supplement: Supplementary file 2 [file Table1.xlsx]

## Sheet: Sheet1
Corhort studies
Author	Couthry,year of publication	Journal	Title	Retrospective	Study population	Study size	Outcome	Definition and method of ascertaining PHN	Method of ascertaining risk factor(s)	Risk factors assessed	Statistical analysis	NOS score/ AMSTAR-2 score	Literature quality
Luodan Suo, et al	China, 2017	BMC Infectious Diseases	A case control study on family history as a risk factor for herpes zoster and associated outcomes, Beijing, China	Case Control Study	Family history of HZ (first-degree relatives)	227 cases, 678 controls	HZ risk, PHN, recurrent HZ, pain severity	Diagnosis of PHN based on 90-day persistent pain	Self-reported, validated through questionnaire	Family history with HZ	Logistic regression	8/9	High quality
Hui-Min Hu et al	China,2024	Pain Physician	A Nomogram Model for Predicting Postherpetic Neuralgia in Patients with Herpes Zoster	Prospective Cohort Study	Patients with HZ, age ≥18	174 patients	Development of PHN prediction model	PHN defined as persistent pain≥ 3 months after	Self-reported questionnaires, clinical data, and medical records validation	Age >50, gender, prodromal pain, rash area, acute pain severity	Logistic regression	8/9	High quality
Forbes HJ, et al	United Kingdom, 2016	Pain	A systematic review and meta-analysis of risk factors for postherpetic neuralgia	Systematic	The study of cohort in PHN	19 articles	Risk factors for developing PHN	PHN defined as persistent pain≥ 3 months after	Review	Pain, rash severity and loction, age, gender, severe immunosuppression, comorbidities and others	Cochrane Q statistic	14/16	Low confidence
Zhou H. et al	China, 2021	Annals of Palliative Medicine	A systematic review and meta-analysis of independent risk factors for postherpetic neuralgia	Systematic	Patients with herpes zoster (≥18 years), clinical or laboratory diagnosis	4,192 patients (14 studies)	PHN incidence	PHN defined variably as pain persisting after rash subsides (up to >1 year); ascertained via clinical records, diagnostic coding or author definitions	Data extraction from publications; logistic regression–based ORs were taken directly or calculated	Age; acute severe pain in herpetic stage; prodromal symptoms; severe rash; (gender non-significant)	Random-effects meta-analysis of ORs (STATA v15); I², meta-regression, funnel plots	13/16	Low confidence
Dahlia Weitzman, et al	Israel, 2013	Journal of Infection	A population-based study of the epidemiology of Herpes Zoster and its complications	Retrospective Cohort Study	Cases of HZ and of PHN	28,977 HZ cases and 1,508 PHN cases	Incidence of HZ and PHN	Persistent pain ≥1 month after HZ rash onset,	Longitudinal database analysis of demographic, clinical, and treatment data	Age, gender, socioeconomic status, diabetes, cancer history, HIV treatment	Cox proportional hazards regression	9/9	High Quality
Hai-Li Li,et al	China, 2023	Pain Physician	Analysis of Risk Factors for Postherpetic Neuralgia in Patients with Postmalignancy Herpes Zoster	Retrospective Cohort Study	Patients with herpes zoster after malignancy	70 patients (24 with PHN, 46 without PHN)	Risk factors for developing PHN in HZ after malignancy	Pain persisting ≥3 months after the acute phase; diagnosed using clinical evaluations and NRS-11	Electronic medical records and retrospective analysis	Acute phase NRS-11 score, tumor stage, antiviral drug use, chemotherapy, radiation, surgery	Logistic regression	8/9	High Quality
Ding S. et al	China, 2024	Int. J. Infect. Dis.	Association of the incidence of postherpetic neuralgia with early treatment intervention of herpes zoster and patient baseline characteristics: A systematic review and meta analysis of cohort studies	Systematic	Adults (≥18 years) diagnosed clinically or laboratory-confirmed with herpes zoster	53 cohorts (n=55–792 647 per study)	PHN incidence	Pain persisting ≥1–6 months after rash onset (varied by study; 14/53 omitted explicit criteria); ascertained via clinical records or diagnostic coding	Extraction from original publications; contact authors if needed	Demographics (age per 10-y increase, sex), lesion site/severity, prodromal pain, acute pain severity, comorbidities (e.g. diabetes, immunosuppression), treatments (timing, steroids)	Random-effects meta-analysis of ORs (STATA v15); I², meta-regression, funnel plots	16/16	High Quality
Shijuan Wei,et al	China, 2019	Dermatology	Analysis of the Risk Factors for Postherpetic Neuralgia	Retrospective Cohort Study	202 patients with herpes zoster	54 with PHN, 148 without PHN	Risk factors for developing PHN	Pain persisting ≥3 months after acute HZ stage	Medical records, clinical assessments, and patient-reported data	Age, pain severity, type of skin lesions, antiviral therapy initiation, glucocorticoid use, affected nerves	Logistic regression	8/9	High Quality
Kuan-Hsun Wang, et al	Chian,Taiwan, 2024	The Aging Male	Associations between organic erectile dysfunction and the risk of herpes zoster and postherpetic neuralgia in men	Retrospective Cohort Study	Men with organic erectile dysfunction (OED) and controls without OED from Taiwan’s National Health Insurance Research Database	Case group: 20,808 patients with OED; Control group: 20,808 individuals without OED	Risk of HZ and PHN	Pain persisting ≥3 months after rash onset; diagnosed through ICD-9 and ICD-10 codes	Patient demographics, comorbidities, and medication usage identified through clinical records	Age, diabetes mellitus, chronic kidney disease, coronary artery disease, depression, medication usage	Cox proportional hazards models	8/9	High Quality
Keiko Sato, et al	Japan, 2017	Journal of Dermatology	Burden of herpes zoster and postherpetic neuralgia in Japanese adults 60 years of age or older	Prospective Cohort Study	Adults aged ≥60 years with herpes zoster	412 eligible participants with HZ; 38 with PHN	Incidence and risk factors for PHN	Pain persisting ≥90 days after rash onset; defined using the Zoster Brief Pain Inventory (ZBPI)	Patient questionnaires and clinical records	Age, gender, immunosuppressive therapy, initial pain severity, rash location	Logistic regression	9/9	High Quality
Naoki Kotani,et al	Japan, 2004	American Journal of Medicine	Cerebrospinal Fluid Interleukin 8 Concentrations and the Subsequent Development of Postherpetic Neuralgia	Prospective Cohort Study	Patients aged ≥50 years with typical herpetic rash	170 patients with HZ, of whom 31 developed PHN at 6 months and 27 at 1 year	Development of PHN	Pain persisting ≥6 months post-rash healing, confirmed through clinical evaluations	Clinical and biochemical assessments	Age, acute pain severity, interleukin-8 concentration in cerebrospinal fluid, rash severity	Logistic regression	7/9	Moderate-Quality Study
Xin Yang, et al	China, 2021	Clinical Journal of Pain	Circulating Level of Myelin Basic Protein Predicts Postherpetic Neuralgia	Prospective Cohort Study	Patients with herpes zoster (HZ) and healthy controls,	92 patients with HZ (25 developed PHN, 67 did not)	Development of PHN	Clinically significant pain persisting >90 days post-rash onset, measured by VAS ≥3	Clinical records	Circulating MBP, cfDNA, S100B levels, age, pain severity, and response to treatment drugs	Logistic regression	7/9	Moderate-Quality Study
A. Volpi,et al	Italy, 2008	Journal of Medical Virology	Clinical and Psychosocial Correlates of Post-Herpetic Neuralgia	Prospective Cohort Study	219 immunocompetent Italian patients with herpes zoster	219 patients (70 developed PHN, 149 did not)	Development of PHN	Pain persisting ≥6 months after rash onset; measured by a visual analog scale (VAS ≥3)	Demographic data, clinical evaluations, and psychosocial profiles collected via questionnaires	Age, pain intensity, rash extent, duration of prodromal pain, antiviral therapy, abnormal sensations	Logistic regression	5/9	Low-Quality Study
Tingting Wang, et al	China, 2020	Pain Research and Management	Correlation between Galectin-3 and Early Herpes Zoster Neuralgia and Postherpetic Neuralgia: A Retrospective Clinical Observation	Retrospective Cohort Study	Patients with herpes zoster neuralgia (HZN) and healthy controls	100 participants: 40 HZN, 40 non-HZN neuralgia, 20 healthy controls; PHN subgroup (n=16)	Development of PHN	Persistent pain ≥1 month post-rash healing, identified clinically and using NRS scores	clinical characteristics	Galectin-3, IL-6, T-lymphocyte subsets, NRS scores	Logistic regression	5/9	Low-Quality Study
Yoo Na Kim, et al	South Korea, 2016	Medicine	Efficacy of continuous epidural block in acute herpes zoster: Incidence and predictive factors of postherpetic neuralgia, a retrospective single-center study	Retrospective Cohort Study	Patients with HZN who underwent continuous epidural block	63 participants (evaluated for PHN at 1 month, 3 months, and 6 months post-onset)	Development of PHN	Pain persisting ≥3 months post-zoster onset, measured using the numerical rating scale (NRS ≥3)	Clinical data	Age, duration of catheterization, diabetes, NRS scores, ESR levels	Logistic regression	5/9	Low-Quality Study
Wim Opstelten, et al	Netherlands, 2002	Family Practice	Herpes zoster and postherpetic neuralgia: Incidence and risk indicators using a general practice research database	Retrospective Cohort Study	General practice patients with HZ diagnosed from 22 practices (49,000 individuals)	837 patients with herpes zoster; incidence of PHN at 1 month (6.5%) and 3 months (2.6%)	Development of PHN	Pain persisting ≥1 month after HZ diagnosis, based on patient-reported symptoms	Medical records	Age, gender, ophthalmic localization, diabetes, use of psychopharmaceuticals, prodromal pain	Logistic regression	6/9	Moderate-Quality Study
Jen-Yin Chen et al	Taiwan, 2019	Nutrients	Hypovitaminosis D in Postherpetic Neuralgia—High Prevalence and Inverse Association with Pain: A Retrospective Study	Case Control Study	Patients aged ≥50 years with PHN and matched controls	88 PHN patients and 264 matched controls	Development of PHN	PHN defined as pain ≥3 months post-onset, assessed through clinical records and patient-reported scales	clinical characteristics	Hypovitaminosis D, malignancy, Helicobacter pylori, diabetes, other comorbidities	Logistic regression	6/9	Moderate-Quality Study
Cintia Muñoz-Quiles, et al	Spain, 2018	Journal of Infection	Impact of Postherpetic Neuralgia: A Six-Year Population-Based Analysis on People Aged 50 Years or Older	Retrospective Cohort Study	Residents aged ≥50 years in Valencia, Spain, insured by the Regional Health System	2,289,485 individuals; 87,086 HZ cases, 13,658 (15.7%) developed PHN	Development of PHN	PHN defined as pain persisting ≥90 days post-HZ onset, identified via ICD-9 codes and prescriptions	Medical records and prescription data	Age, gender, diabetes mellitus, chronic obstructive pulmonary disease (COPD), heart failure	Logistic regression	7/9	Moderate-Quality Study
Ruprecht Schmidt-Ott, et al	Germany, 2018	Journal of Infection	Incidence and costs of herpes zoster and postherpetic neuralgia in German adults aged ≥50 years: A prospective study	Prospective Cohort Study	Adults aged ≥50 years diagnosed with a first episode of herpes zoster	1,551 HZ cases; 513 enrolled patients; 61 developed PHN	Incidence of PHN	Pain persisting ≥90 days after rash onset, rated ≥3 on Zoster Brief Pain Inventory (ZBPI) scale	Patient questionnaires, medical records, and prescription data	Age, gender, comorbidities, initial pain severity, immunosuppressive therapy	Logistic regression	4/9	Low-Quality Study
Yukiko Takao,et al	Japan, 2015	Journal of Epidemiology	Incidences of Herpes Zoster and Postherpetic Neuralgia in Japanese Adults Aged 50 Years and Older From a Community-based Prospective Cohort Study: The SHEZ Study	Prospective Cohort Study	Japanese adults aged ≥50 years	12,522 participants; 401 HZ cases; 79 PHN cases	Incidence of HZ and PHN	Pain persisting ≥3 months post-HZ onset, determined by clinical assessments and patient-reported outcome	Surveys, clinical records, and laboratory measurements,	Age, gender, underlying diseases	Logistic regression	4/9	Low-Quality Study
Yi-Ching Tung, et al	Taiwan, 2015	PLOS ONE	Increased Incidence of Herpes Zoster and Postherpetic Neuralgia in Adult Patients Following Traumatic Brain Injury: A Nationwide Population-Based Study in Taiwan	Retrospective Cohort Study	Adults aged ≥18 years with traumatic brain injury (TBI) in Taiwan	28,234 TBI patients and 34,085 matched controls	Incidence of HZ and PHN	PHN defined as pain persisting ≥90 days post-HZ, identified via ICD-9 codes	Medical records	Gender, comorbidities, surgical vs. non-surgical TBI treatment, Charlson Comorbidity Index (CCI)	Cox proportional hazards models	6/9	Moderate-Quality Study
Jen-Yin Chen, et al	Taiwan, 2011	British Journal of Nutrition	Nutrient Deficiencies as a Risk Factor in Taiwanese Patients with Postherpetic Neuralgia	Case Control Study	50 PHN patients and 50 healthy controls	100 participants	Plasma nutrient concentrations and association with PHN	PHN defined as pain ≥3 on a numeric rating scale persisting ≥3 months after onset of herpes zoster	Plasma/serum nutrient levels measured in laboratory analyses	Vitamin C, zinc, ionized calcium, and other nutrients	Logistic regression	6/9	Moderate-Quality Study
Jen-Yin Chen, et al	Taiwan, 2015	Journal of Medical Virology	Peptic Ulcer as a Risk Factor for Postherpetic Neuralgia in Adult Patients with Herpes Zoster	Retrospective Cohort Study	Adults diagnosed with herpes zoster	410 HZ patients without PHN and 115 PHN patients	Association between peptic ulcer and PHN	PHN defined as pain persisting ≥90 days post-onset of zoster rash, confirmed via ICD-9 codes and clinical review	medical records	Peptic ulcer, H. pylori infection, use of NSAIDs, age, acute herpetic pain severity	Logistic regression	5/9	Moderate-Quality Study
Li-Kai Wang,et al	Taiwan, 2020	Nutrients	Plasma Vitamin C Concentrations Were Negatively Associated with Tingling, Prickling, or Pins and Needles Sensation in Patients with Postherpetic Neuralgia	Case Control Study	Patients aged 20–85 years diagnosed with PHN	120 PHN patients	Plasma vitamin C levels associated with specific symptoms of PHN	PHN defined as pain persisting ≥3 months post-onset of herpes zoster rash, assessed using LANSS pain scale	laboratory methods and questionnaire	Vitamin C deficiency, smoking, low fruit/vegetable intake, peptic ulcer disease	Logistic regression	4/9	Moderate-Quality Study
Pei-Shan Tsai, et al	Taiwan, 2014	International Journal of Cardiology	Postherpetic Neuralgia is Associated with an Increased Risk of Coronary Heart Disease: A Population-Based Cohort Study	Retrospective Cohort Study	Patients with postherpetic neuralgia (PHN) and matched non-PHN controls	3,702 PHN patients and 11,106 matched non-PHN controls	Incidence of coronary heart disease (CHD), including myocardial infarction, PCI, and CABG	Diagnosed using ICD-9 codes; defined as persistent neuropathic pain ≥90 days after herpes zoster onset	Medical records,	PHN, age, sex, diabetes, hypertension, hyperlipidemia, use of cardiovascular and pain management drugs	Cox proportional hazards regression	9/9	High quality
Wim Opstelten, et al	Netherlands, 2007	Pain	Predicting postherpetic neuralgia in elderly primary care patients with herpes zoster: Prospective prognostic study	Prospective Cohort Study	Elderly patients aged >50 years with acuteHZ	598 patients	Persistent pain (VAS >30) three months after onset of HZ rash	Significant zoster-associated pain (VAS >30) lasting ≥3 months, measured using standardized questionnaires	Patient demographics, clinical parameters, psychological assessments	Age, rash duration, rash severity, acute pain severity, antiviral use, psychological and serological predictors	Logistic regression	8/9	High quality
Giustino Parruti et al	Italy, 2010	BMC Medicine	Predictors of pain intensity and persistence in a prospective Italian cohort of patients with herpes zoster: relevance of smoking, trauma, and antiviral therapy	Prospective Cohort Study	Patients with herpes zoster	441 patients	Pain intensity and persistence (PHN defined as pain lasting ≥3 months)	PHN was defined as pain persisting ≥3 months, assessed using a 5-point semi-quantitative pain scale	patient interviews and medical records,	Smoking, trauma, surgery at herpes zoster site, missed antiviral prescriptions	Logistic regression	8/9	High quality
Mélanie Drolet, et al	Canada, 2010	The Journal of Pain	Predictors of Postherpetic Neuralgia Among Patients With Herpes Zoster: A Prospective Study	Prospective Cohort Study	patients aged ≥50 years diagnosed with HZ	261 patients recruited; 249 immunocompetent subjects	PHN defined as pain ≥3 on a Likert scale persisting ≥90 days after rash onset	Assessed using validated pain questionnaires and clinical follow-ups	Patient demographics, clinical parameters,	Age, acute pain severity, functional limitations, antiviral treatment	Logistic regression	8/9	High quality
Kosuke Kawai,et al	Multi-country (North America, Latin America, Asia), 2015	International Journal of Infectious Diseases	Predictors of postherpetic neuralgia in patients with herpes zoster:a pooled analysis of prospective cohort studies from North and Latin America and Asia	Prospective Cohort Study	702 patients with HZ aged ≥50 years	702 patients	PHN defined as pain score ≥3 lasting >90 days after rash onset	PHN identified using a Zoster Brief Pain Inventory (ZBPI), validated for assessing pain severity and impact	clinical and questionnaire data	Age, acute pain severity, walking difficulties, pain interference with social activities, employment status	Multivariable regression	6/9	Moderate-Quality Study
Jennifer Katz,et al	USA, 2005	The Journal of Pain	Psychosocial Risk Factors for Postherpetic Neuralgia: A Prospective Study of Patients With Herpes Zoster	Prospective Cohort Study	110 patients with HZ	102 participants	PHN defined as pain persisting ≥4 months after rash onset	Defined as persistent pain ≥4 months, assessed via validated pain questionnaires and interviews	Questionnaires on psychosocial factors	Acute pain severity, age, role functioning, personality disorder symptoms, and disease conviction	Multivariable regression	6/9	Moderate-Quality Study
Harriet J. Forbes,et al	United Kingdom, 2016	Neurology	Quantification of Risk Factors for Postherpetic Neuralgia in Herpes Zoster Patients: A Cohort Study	Retrospective Cohort Study	119,413 patients with HZ, aged 18–101	119,413 patients	PHN defined as pain persisting ≥90 days after herpes zoster diagnosis	Diagnosed using validated diagnostic or prescription codes	clinical records	Age, gender, severe immunosuppression, autoimmune conditions, comorbidities	Logistic regression	7/9	Moderate-High Quality Study
Seong Yeon Park, et al	Republic of Korea, 2019	Journal of Medical Virology	Relationships of varicella zoster virus (VZV)-specific cell-mediated immunity and persistence of VZV DNA in saliva and the development of postherpetic neuralgia in patients with herpes zoster	Prospective Cohort Study	70 patients with HZ aged ≥18 years	70 patients	PHN defined as pain persisting ≥90 days after rash resolution	Assessed using patient-reported outcomes and follow-up clinical evaluations	clinical data	Salivary VZV DNA persistence, VZV-specific CMI, age, and immunocompromised status	Logistic regression	5/9	Moderate-Quality Study
Keiko Yamada,et al	Japan, 2019	Pain Practice	Sleep Shortage Is Associated With Postherpetic Neuralgia Development Through Hyperesthesia and Acute Pain Intensity: A Community-Based Prospective Cohort Study	Prospective Cohort Study	12,329 residents aged 50 to 103 years	12,329 participants; 400 developed HZ, 55 developed PHN	PHN defined as pain persisting ≥3 months after herpes zoster diagnosis	Diagnosed using clinical symptoms	health questionnaires	Sleep shortage (<6 hours), hyperesthesia, acute pain intensity, demographics, comorbidities	Logistic regression	6/9	Moderate-High Quality Study
Sheng-Hsiang Ma, et al	Taiwan, 2024	Vaccine	The risk of postherpetic neuralgia in COVID-19 vaccination-associated herpes zaoster: A retrospective cohort study using TriNetX	Retrospective Cohort Study	14,400 patients with HZ	14,400 participants	PHN defined as pain persisting ≥3 months after HZ onset	Diagnosed using ICD-10 codes and patient medical records	Data from TriNetX database, including vaccination records, comorbidities, and antiviral use	COVID-19 vaccination-associated HZ, age, malignancy, antiviral use, comorbidities	Cox proportional hazards models	8/9	High-Quality Study
Soo Ick Cho, et al	South Korea, 2014	The Journal of Pain	Use of S-LANSS, a Tool for Screening Neuropathic Pain, for Predicting Postherpetic Neuralgia in Patients After Acute Herpes Zoster Events: A Single-Center, 12-Month, Prospective Cohort Study	Prospective Cohort Study	Adult patients with HZ, aged 18–83 years	305 participants	PHN defined as pain persisting ≥90 days with VAS ≥3	Assessed using VAS score and clinical follow-ups	demographics, and clinical data	S-LANSS score, age, skin rash severity	Logistic regression	6/9	Moderate Quality Study
Hu Jian, et al	China,2022	National Medical Journal of China	Study of Risk Factors for Postherpetic Neuralgia	Case Control Study	2840 patients with HZ, aged 59 ± 16 years	2840 participants (442 developed PHN)	PHN defined as pain persisting ≥1 month post-herpes zoster rash resolution	Defined by Chinese Expert Consensus on PHN Diagnosis and Management, 2016	Patient demographic data, medical history,	Age ≥50, rash location (upper limbs and shoulders), hypertension, immunosuppressive treatments	Logistic regression	5/9	Moderate Quality Study
